# Supplementary material for: Whole‐exome sequencing for variant discovery in blepharospasm
Source: Mol Genet Genomic Med. 2018 May 16;6(4):601–26. doi: 10.1002/mgg3.411 (PMC6081235; doi:10.1002/mgg3.411)
Supplement: Supplementary file 1 [file MGG3-6-601-s001.zip]

Archive with 23 entries (23 files):
- NG0362_BGI.xlsx
- 10012.xlsb
- 10014.xlsb
- 10035.xlsb
- 10036.xlsb
- 10043.xlsb
- 10064.xlsb
- 10076.xlsb
- 10178.xlsb
- 10193.xlsb
- 10274.xlsb
- 10455.xlsb
- 10908.xlsb
- 25056.xlsb
- 25069.xlsb
- 25215.xlsb
- 45263.xlsb
- 85020.xlsb
- NG0362_BGI.xlsb
- NG0369.xlsb
- NG0450.xlsb
- NG1072_BGI.xlsb
- 10908.xlsx
